# Supplementary material for: Macrophage Migration Inhibitory Factor Suppresses Natural Killer Cell Response and Promotes Hypoimmunogenic Stem Cell Engraftment Following Spinal Cord Injury
Source: Biology (Basel). 2025 Jun 30;14(7):791. doi: 10.3390/biology14070791 (PMC12293055; doi:10.3390/biology14070791)
Supplement: Supplementary file 1 [file biology-14-00791-s001.zip]

Archive with 1 entries (1 files):
- biology-3661238-supplementary.pdf
